# Supplementary material for: Theabrownin from Pu-erh tea attenuates hypercholesterolemia via modulation of gut microbiota and bile acid metabolism
Source: Nat Commun. 2019 Oct 31;10:4971. doi: 10.1038/s41467-019-12896-x (PMC6823360; doi:10.1038/s41467-019-12896-x)
Supplement: Supplementary file 3 — Source Data [file 41467_2019_12896_MOESM3_ESM.zip › Source data/Blots/Informations of the blots.xlsx]

## Sheet: Sheet1
Blots	Figure in manuscript	cell line	antibody
1-Fig 7d FHs 74 Int Nuclear-FXR	Figure 7d	FHs 74 Int	FXR (Biorbyt, orb156973)
2-Lamin for nuclear FXR	Figure 7d	FHs 74 Int	Lamin B1 (Beyotime, AF1408)
3-Fig 7d FHs 74 Int Cytoplasmic-FXR	Figure 7d	FHs 74 Int	FXR (Biorbyt, orb156973)
4-actin for cytoplasmic FXR	Figure 7d	FHs 74 Int	β-Actin (CST, 4970S)
5-Fig 7d L02 Nuclear-FXR	Figure 7d	L02	FXR (Abcam, ab28480)
6-lamin for FXR	Figure 7d	L02	Lamina B1 (Beyotime, AF1408)
7-Fig 7d L02 Cytoplasmic-FXR	Figure 7d	L02	FXR (Abcam, ab28480)
8-actin for FXR	Figure 7d	L02	β-Actin (CST, 4970S)
