# Supplementary material for: Theabrownin from Pu-erh tea attenuates hypercholesterolemia via modulation of gut microbiota and bile acid metabolism
Source: Nat Commun. 2019 Oct 31;10:4971. doi: 10.1038/s41467-019-12896-x (PMC6823360; doi:10.1038/s41467-019-12896-x)
Supplement: Supplementary file 3 — Source Data [file 41467_2019_12896_MOESM3_ESM.zip › Source data/Source Data.xlsx]

## Sheet: Figure 1a
	ND								ND+PTea								HFD								HFD+PTea
Week 0	17.5	16.5	17.5	17	17	15.5	15	15	15	14.5	15.5	16	17	14.5	15	16.5	16	17	16.5	13	15	14.5	17.5	19	16.5	16	16	17	17	16	17.5	16.5
Week 1	21.5	21	22	20	21.5	21	20	20.5	20	19	20.5	20	21.5	19	19.5	20.5	23.5	23	22	21	21.5	22	23.5	23.5	21.5	21	22	21	21.5	21	22	21.5
Week 2	23	23.5	23.5	22.5	23	22.5	22	23.5	21.5	21.5	22.5	21.5	23	21.5	21	21.5	25	26.5	24.5	24.5	23	24.5	25.5	25	23	23	24	24	24.5	23	24.5	23
Week 3	24.5	24.5	25.5	24	25	24	23.5	25.5	23.5	22.5	24.5	23.5	25	23	23	23.5	27	29	26.5	26	25	26.5	28	25.5	24	25.5	25.5	25.5	26	24.5	26	25
Week 4	26	26	26.5	25	27	25.5	24.5	26.5	24.5	24	26.5	24.5	26.5	23.5	24	24.5	29	31	28.5	27	28	28	30	27	26	27	27.5	27	28	27	28.5	26.5
Week 5	27	27.5	28.5	26.5	28.5	27	26	28	25	24.5	27.5	25	27.5	24.5	24.5	25.5	29.5	34	31	29.5	31.5	30.5	33	28.5	27	29	28	30	29	28.5	30.5	27
Week 6	29	28.5	29	28.5	30	28.5	27	29.5	25.5	25	27.5	25	28	24.5	24.5	25.5	31	36	32.5	31.5	33.5	32.5	33.5	32.5	28.5	29.5	29.5	32	30.5	30.5	32.5	28
Week 7	29	30	29.5	28.5	30	29	28.5	30	25	26	27.5	25	28.5	25.5	26	26.5	32	37.5	33.5	32	34	33.5	35	32	30.5	30	31	33	30.5	31	33	28
Week 8	30	31	30.5	29	31.5	29.5	28.5	31	25	25.5	27.5	25.5	29	26	26.5	26.5	32.5	38.5	34	32.5	36.5	35.5	38	32.5	32	31.5	31.5	35	29.5	30	32	28
Week 9	31.5	31.5	32	31.5	34	31	30.5	32	26	26.5	29	26.5	29.5	26.5	27	27.5	34	40	35	34.5	38.5	37.5	39.5	33	32.5	31.5	32	35	29	29.5	31.5	28
Week 10	33	34.5	33	33	34.5	32	31.5	33	26.5	26.5	30	27.5	30	27.5	27.5	28.5	36	41.5	36.5	36.5	41.5	39.5	41.5	33	33.5	32	33	36	28.5	30	33	28.5
Week 11	34.5	34.5	33.5	33	34.5	32.5	30.5	34.5	28.5	28.5	31.5	29	30.5	28.5	28.5	29	35.5	42	37	37.5	41.5	39.5	42	34.5	35.5	32.5	34	37.5	29	31.5	35	28.5
Week 12	34.5	34	32.5	32	34	32	30.5	34	28	27.5	31	28.5	29.5	27.5	27.5	28.5	34.5	39.5	35	36.5	41	39.5	42	35	35	32	32.5	37	29	30.5	34	28.5
Week 13	35.5	35	33	33	34	33	31	35	28.5	27.5	31	28	30.5	28	28	29	35	40	36	37	41.5	39.5	42.5	35.5	35	31.5	32.5	37.5	29	31.5	34	28.5
Week 14	36	36.5	33.5	34	34.5	33	31	34	29	28.5	32	28.5	30	28	28.5	29.5	36	41	37.5	38.5	42	39.5	42	36	36	32	33	38	30	32.5	35.5	29.5
Week 15	36.5	36.5	33.5	34	35	34	32.5	36	27.5	27.5	31	27	31	28.5	28.5	29	37	43	38.5	38.5	42	39.5	41	36.5	36	32.5	33	38	30.5	33	36.5	30
Week 16	37.5	38	34.5	35.5	32.5	33.5	32.5	36.5	30.5	31	33.5	29.5	33	30.5	30	31	37.5	44	38	39.5	42.5	41	43	37	37	33	34	39.5	31.5	34.5	36	30
Week 17	38	38.5	35	35.5	33.5	33	32.5	36	29	30	33	29.5	32.5	30	30	31	38	44	39	39	44	41	42.5	37.5	37	32.5	33.5	39	31	34	36.5	30
Week 18	37.5	39	34.5	36	35	33.5	33	37.5	29	31	33.5	29.5	32	30	29.5	31	39	45	40	39.5	45.5	43	44	38	38	33	34	39.5	31.5	34.5	37	31
Week 19	38.5	39.5	34.5	36.5	34.5	34	32	37.5	30	31.5	33.5	30.5	32.5	30.5	29.5	31.5	38.5	45.5	40	39.5	45	42.5	43.5	38.5	38.5	32.5	34.5	40	32	35.5	37.5	30.5
Week 20	38.5	39.5	34.5	38	35.5	34.5	33	38	30.5	31.5	34	30.5	32	29.5	29.5	31	38.5	44.5	40	39	45	42.5	43.5	39.5	38.5	32.5	34.5	41	31.5	36	39	31
Week 21	39	40	35.5	35.5	36.5	36	34	39	30.5	32	35	31.5	33.5	31	30.5	32.5	40.5	46	42.5	40.5	45	42	43.5	41.5	39.5	33	36	43	32.5	37	40.5	31.5
Week 22	38.5	40.5	35	38.5	36.5	36	35	39.5	29	31	33.5	30	33	30.5	30	32	40	46.5	43	39	46	41	43.5	41.5	39	32	35	42	31.5	36.5	39.5	31.5
Week 23	39	41.5	36.5	38.5	37	36.5	36	39.5	30.5	31.5	35	31.5	33.5	31	31	32.5	41	46.5	42.5	38.5	47	41.5	44.5	42	38.5	32	35	42.5	32.5	37	40.5	32.5
Week 24	40	42	37.5	39	37	36.5	36	40	30	31.5	35	32	33.5	30	31.5	33	40.5	47.5	43	40	48	41.5	44.5	42.5	39.5	32	35.5	44.5	32	37	40	32
Week 25	41	42	37.5	39.5	37.5	37	37	40	30	31	34.5	32	32.5	30.5	31	33.5	41	48	44.5	40.5	49.5	43.5	47.5	43	40	32.5	36	44.5	30	38.5	41.5	33
Week 26	40	42.5	37	39	38	37.5	37	40.5	31	31	35	32	32.5	31	31	34.5	40	47	43.5	42	48.5	43	46.5	45.5	40.5	34	36.5	45.5	31.5	39	41.5	33

## Sheet: Figure 1b
ND	ND+PTea	HFD	HFD+PTea
1	2	3	4
275.563	301.947	409.64	374.678
275.563	301.947	409.64	374.678
275.563	301.947	409.64	374.678
275.563	301.947	409.64	374.678
278.755	291.284	363.655	414.761
278.755	291.284	363.655	414.761
278.755	291.284	363.655	414.761
278.755	291.284	363.655	414.761

## Sheet: Figure 1c
	ND								ND+PTea								HFD								HFD+PTea
TC	5.2	5.64	4.38	4.7	5.04	4.22	4.36	4.54	3.4	3.38	3.24	3.1	3.06	3	3.18	3.04	6.3	6.58	6.58	5.36	6.28	6.04	5.38	5.44	4.32	4.18	4.34	4.5	3.82	4.32	4.92	4
TG	1.08	1.44	1.06	1.28	0.86	1.22	1	1.24	0.9	0.6	0.78	0.92	0.98	0.76	0.86	0.88	1.26	1.64	1.8	1.44	1.22	1.42	1.42	1.36	1.26	0.82	1.08	0.82	0.78	0.88	0.76	0.74

## Sheet: Figure 1d
	ND								ND+PTea								HFD								HFD+PTea
	1	2	3	4	5	6	7	8	1	2	3	4	5	6	7	8	1	2	3	4	5	6	7	8	1	2	3	4	5	6	7	8
TC	0.27475	0.263452	0.247777	0.225828	0.234466	0.248869	0.28349	0.259354	0.218273	0.227506	0.242667	0.218832	0.222844	0.225121	0.192786	0.24603	0.291557	0.322194	0.281339	0.245988	0.270231	0.319024	0.255136	0.247477	0.230465	0.233383	0.251489	0.22759	0.235437	0.247884	0.220354	0.23636
TG	0.200411	0.155776	0.239244	0.337751	0.363197	0.25828	0.206254	0.183053	0.278259	0.227886	0.207999	0.184763	0.215818	0.192564	0.254415	0.190066	0.518591	0.448106	0.402469	0.381226	0.331169	0.210916	0.293814	0.210854	0.16378	0.264779	0.161037	0.299286	0.213993	0.242805	0.153534	0.261583

## Sheet: Figure 1e
	Pre-PTea													Post-PTea
TC	5.42	4.49	3.19	3.48	3.44	4.76	3.76	3.77	3.74	3.92	5.65	3.51	5.28	5.27	4.27	2.98	3.39	3.34	4.22	3.46	3.27	3.59	3.45	5.12	3.39	4.82
TG	0.98	0.51	0.8	1.63	0.76	1.51	1.08	0.75	0.62	0.58	1.94	0.64	0.71	0.73	0.5	0.62	1.06	0.66	1.04	1.02	0.63	0.38	0.48	1.45	0.57	0.61

## Sheet: Figure 3a
	ND					ND+PTea					HFD					HFD+PTea
Lactobacillus	1963	4279	940	1462	1170	5660	907	231	733	1025	3226	3720	5963	2996	2696	362	1321	1189	1652	3738
Bacillus	7164	6123	12786	5414	4331	2200	409	1262	762	2313	15202	13209	2843	18310	16479	540	1335	1202	1607	3350
Streptococcus	733	1212	571	638	510	887	232	106	148	165	3331	2228	3339	1180	1062	62	259	233	363	896
Lactococcus	5420	3944	9179	4753	3802	1462	296	815	447	1558	11105	9282	1416	12950	11655	288	874	787	991	2017
Enterococcus	101	211	76	65	52	135	22	145	8	53	322	148	41	120	108	15	63	57	64	120

## Sheet: Figure 3b
	Pre-PTea													Post-PTea
Lactobacillus	40	311	258	39	259	34	23	272	35	1093	223	438	871	0	3	48	9	16	14	7	6	8	1	2	6	47
Bacillus	6	34	3	22	4	1	0	3	0	14	9	4	9	0	0	0	5	2	5	5	6	4	2	1	2	2
Streptococcus	824	427	83	348	29	82	119	95	168	45	47	222	1452	2	10	16	44	44	73	10	29	13	57	30	34	113
Lactococcus	9	28	1	19	1	1	5	1	0	16	10	1	12	0	1	0	8	0	3	3	3	2	2	2	9	2
Clostridium	1857	1207	855	1009	628	1605	477	678	534	836	456	1568	1330	103	269	671	212	247	182	76	278	240	290	1193	37	74
Bifidobacterium	515	25	22	17	10	154	104	50	7	15	51	45	1	1	1	10	5	12	16	2	3	2	28	37	1	2
Bacteroides	19039	15874	14239	6539	9895	24340	19761	18427	21489	24208	27549	13795	16878	782	1486	5425	700	1456	4031	3755	3923	2737	4167	14434.6	6028	7729

## Sheet: Figure 3c
	ND										ND+PTea										HFD										HFD+PTea
KEGG	81.7953	60.8571	57.7259	39.4844	33.6991	33.2872	31.3501	31.3076	22.8183	6.00349	52.1891	49.2278	27.0025	18.2837	26.6087	22.1502	19.2316	30.0438	8.8306	3.11512	61.0777	65.805	34.4201	22.064	52.3165	27.1788	2.83662	86.3879	93.2279	78.7558	50.3264	36.1873	23.9759	17.7872	39.2522	18.4732	0.522442	26.365	22.5503	6.60116
NOG	81.7953	80.1385	60.8571	36.8456	33.6991	33.2872	33.151	32.6209	32.0016	22.8183	52.1891	15.8325	49.2278	21.1498	26.6087	22.1502	14.8879	29.6474	20.6075	8.8306	61.0777	28.252	65.805	70.3557	52.3165	27.1788	23.2105	31.0088	29.3176	93.2279	50.3264	26.6372	36.1873	12.2215	39.2522	18.4732	20.103	25.0705	12.5016	22.5503

## Sheet: Figure 3d
	Pre-PTea										Post-PTea
KEGG	193.472	140.891	92.5344	91.225	66.7104	44.8446	34.7573	18.856	18.0324	17.5817	126.586	92.4256	69.1221	75.3302	33.6102	1.09344	10.3269	2.46193	4.14444	4.5207
eggNOG	193.472	140.891	92.5344	91.225	71.9229	66.7104	54.6358	44.8446	30.3574	29.8264	126.586	92.4256	69.1221	75.3302	41.2744	33.6102	33.5679	1.09344	9.48996	11.0625

## Sheet: Figure 3e
ND	ND+PTea	HFD	HFD+PTea
2.1099	0.751009	2.68084	0.581779
1.84698	0.681366	2.94641	0.857737
1.87078	0.483382	4.73294	0.430545
1.77114	0.735667	3.07636	0.661349
1.98671	0.856636	4.37662	1.18369
1.98998	0.642728	3.33052	1.06892
1.38702	0.613838	3.0117	0.996191
1.66293	0.612391	4.28194	0.784312

[truncated: 52 more sheets: Figure 3f, Figure 4a, Figure 4b, Figure 4c, Figure 5a, Figure 5b, Figure 5c, Figure 5d, Figure 5e, Figure 5f, Figure 6a, Figure 6b, Figure 6c, Figure 6d, Figure 6e, Figure 6f, Figure 6g, Figure 6h, Figure 6i, Figure 7a …]
